# Supplementary material for: An open and transparent process to select ELIXIR Node Services as implemented by ELIXIR-UK
Source: F1000Res. 2017 Mar 20;5:ELIXIR-2894. Originally published 2016 Dec 21. [Version 2] doi: 10.12688/f1000research.10473.2 (PMC5265702; doi:10.12688/f1000research.10473.2)
Supplement: Supplementary file 1 [file f1000research-5-12033-s0000.tgz]

Archive with 1 entries (1 files):
- f99dba35-0a38-4039-8ba4-24b06e5f6898.docx
